# Supplementary material for: Root biomass and root morphological traits of three shrub species: Implications for the soil anti-scouring resistance of the ecological slope
Source: PLoS One. 2023 Nov 16;18(11):e0288848. doi: 10.1371/journal.pone.0288848 (PMC10653482; doi:10.1371/journal.pone.0288848)
Supplement: S1 Data — (XLSX) [file pone.0288848.s002.xlsx]

## Sheet: Sheet1
group	Soil anti-scouring resistance index	Root biomass	Total root length	Total root volume	Total root surface area
AFL	0.456	28.922	115.622	12.112	209.527
AFL	0.451	29.396	116.787	11.953	212.856
AFL	0.431	27.715	110.323	10.468	201.031
AFL	0.441	27.801	111.023	11.266	201.637
AFL	0.449	28.534	113.705	11.602	206.791
AFL	0.482	31.293	123.779	13.895	226.197
AFL	0.449	28.318	112.913	11.651	205.275
AFL	0.417	25.818	103.779	9.497	187.689
AFL	0.429	26.859	107.559	10.566	194.966
AFL	0.437	27.241	108.976	10.411	197.695
AFL	0.442	27.987	111.653	11.313	202.851
AFL	0.431	26.939	107.871	10.413	195.573
AFL	0.485	26.508	106.299	14.201	192.543
AFL	0.394	23.663	95.905	7.931	172.528
AFL	0.424	25.561	102.834	9.933	185.871
AFL	0.487	27.285	109.133	14.233	197.998
AFL	0.419	25.999	104.251	9.603	188.599
AFL	0.454	29.009	115.433	11.932	210.127
AFL	0.412	25.387	102.204	9.232	184.658
AFL	0.433	27.198	108.818	10.832	197.392
AFL	0.436	26.989	108.992	10.799	195.871
AFL	0.467	27.828	111.165	12.865	202.243
AFL	0.401	26.103	107.189	9.436	194.336
LBT	0.617	35.1971	142.953	17.485	226.128
LBT	0.621	36.236	149.877	18.314	233.016
LBT	0.577	33.441	134.634	16.085	214.893
LBT	0.564	32.508	130.22	15.343	208.313
LBT	0.551	31.935	127.504	14.885	204.513
LBT	0.543	31.433	125.127	14.582	201.876
LBT	0.532	30.645	121.392	13.857	195.961
LBT	0.521	30.107	118.845	13.428	192.399
LBT	0.545	31.434	125.127	14.485	201.187
LBT	0.533	30.681	121.561	13.885	196.199
LBT	0.498	28.709	112.224	12.314	183.135
LBT	0.509	29.283	114.941	12.776	186.358
LBT	0.527	30.431	120.373	13.683	194.536
LBT	0.509	29.243	114.771	12.747	186.698
LBT	0.542	31.112	123.322	14.228	199.049
LBT	0.505	28.925	113.206	12.857	184.565
LBT	0.506	29.176	114.437	12.685	186.223
LBT	0.524	30.209	119.367	13.285	193.111
LBT	0.532	30.716	121.735	13.742	196.437
LBT	0.542	31.292	124.827	14.371	200.375
LBT	0.529	30.517	120.713	13.428	195.011
LBT	0.539	31.146	123.779	14.257	199.287
LBT	0.486452	27.992	108.828	11.742	178.382
LBT	0.457	26.272	100.679	10.371	166.985
LBT	0.511	29.426	115.619	12.885	187.899
SAO	0.605	39.659	151.224	17.647	204.327
SAO	0.603	39.501	150.501	17.588	203.659
SAO	0.604	39.571	150.751	17.835	204.212
SAO	0.604	39.577	150.75	17.617	204.002
SAO	0.589	38.502	147.012	17.176	199.81
SAO	0.596	39.877	148.751	17.765	201.312
SAO	0.449	28.502	112.112	13.118	152.331
SAO	0.651	39.929	162.503	19.21	219.657
SAO	0.564	36.715	140.753	16.882	190.635
SAO	0.566	36.857	141.256	16.501	191.334
SAO	0.577	37.643	144.21	16.823	195.009
SAO	0.566	36.857	141.257	16.507	191.324
SAO	0.552	35.859	137.757	16.823	186.673
SAO	0.523	33.785	130.501	15.235	177.013
SAO	0.545	35.366	136.011	15.882	184.353
SAO	0.529	34.277	132.1	15.411	179.312
SAO	0.545	35.322	136.018	15.235	184.325
SAO	0.571	37.255	142.523	16.058	193.541
SAO	0.527	34.071	131.514	15.117	178.335
SAO	0.575	37.501	143.533	16.058	194.311
SAO	0.582	38.547	145.256	16.705	196.627
SAO	0.569	37.071	142.31	16.117	192.326
SAO	0.565	36.783	141.22	16.058	191.015
SAO	0.578	37.714	144.251	16.852	195.353
