# Supplementary material for: Root biomass and root morphological traits of three shrub species: Implications for the soil anti-scouring resistance of the ecological slope
Source: PLoS One. 2023 Nov 16;18(11):e0288848. doi: 10.1371/journal.pone.0288848 (PMC10653482; doi:10.1371/journal.pone.0288848)
Supplement: S2 Data — (XLSX) [file pone.0288848.s003.xlsx]

## Sheet: Sheet1
group	Soil anti-scouring resistance index	Root biomass	Total root length	Total root volume	Total root surface area
AFL	0.622	42.869	212.588	17.056	288.439
AFL	0.612	42.086	209.411	16.693	281.288
AFL	0.601	41.261	205.686	16.317	273.738
AFL	0.587	40.173	200.789	15.806	263.806
AFL	0.578	39.521	197.843	15.505	257.856
AFL	0.568	38.782	194.509	15.161	251.092
AFL	0.604	41.521	206.862	16.431	276.123
AFL	0.625	43.086	213.921	17.157	290.985
AFL	0.592	40.565	202.549	15.987	267.381
AFL	0.589	39.956	199.803	15.705	261.819
AFL	0.585	40.345	201.568	15.885	265.395
AFL	0.568	38.726	194.313	15.141	250.382
AFL	0.572	39.043	195.686	15.282	253.476
AFL	0.571	39.007	195.491	15.262	253.079
AFL	0.586	40.173	200.785	15.806	263.806
AFL	0.621	42.826	212.726	17.036	288.041
AFL	0.577	39.173	196.275	15.342	254.668
AFL	0.561	38.565	193.529	15.067	249.106
AFL	0.549	37.086	186.862	14.375	235.597
AFL	0.561	38.137	191.568	14.858	245.133
AFL	0.558	38.696	191.176	14.818	244.338
AFL	0.567	38.087	192.352	14.939	246.722
AFL	0.572	38.913	194.901	15.201	251.887
LBT	0.751	54.708	281.417	37.376	524.255
LBT	0.729	52.227	268.391	35.696	501.661
LBT	0.639	45.547	233.331	30.857	440.867
LBT	0.611	44.197	226.245	29.839	428.572
LBT	0.611	43.978	225.095	29.747	426.577
LBT	0.609	42.817	218.965	28.909	415.947
LBT	0.605	43.249	221.264	29.222	419.933
LBT	0.586	41.649	212.835	28.077	405.315
LBT	0.573	41.788	213.601	28.818	406.641
LBT	0.589	41.897	214.176	28.259	407.625
LBT	0.581	41.277	210.919	27.182	401.993
LBT	0.612	43.759	223.946	29.588	424.536
LBT	0.588	41.931	214.367	28.283	407.973
LBT	0.585	41.569	212.452	28.024	404.651
LBT	0.586	41.715	213.218	28.129	405.981
LBT	0.591	41.822	213.793	28.207	406.976
LBT	0.695	46.249	236.973	31.359	447.171
LBT	0.571	40.549	207.088	27.298	395.314
LBT	0.477	33.357	169.157	22.155	329.561
LBT	0.597	42.555	217.624	28.727	413.621
LBT	0.588	41.386	211.494	27.896	402.992
LBT	0.587	41.751	213.409	28.155	406.318
LBT	0.572	40.912	209.003	27.559	398.675
LBT	0.574	40.762	208.237	27.456	397.343
SAO	0.738	50.861	258.302	32.223	465.724
SAO	0.749	51.161	259.845	32.393	468.552
SAO	0.753	51.385	261.003	32.525	470.671
SAO	0.729	50.224	255.019	31.744	459.717
SAO	0.733	50.374	255.791	31.444	461.13
SAO	0.731	50.299	255.405	31.094	460.424
SAO	0.732	50.262	255.212	31.419	460.07
SAO	0.726	49.887	253.281	31.666	456.537
SAO	0.735	50.449	256.177	31.987	461.837
SAO	0.726	49.851	253.088	31.645	456.185
SAO	0.721	49.513	251.351	31.452	453.003
SAO	0.722	49.625	251.932	31.517	454.063
SAO	0.716	49.176	249.619	31.261	449.215
SAO	0.666	45.655	231.467	29.258	416.607
SAO	0.669	45.88	232.625	29.381	418.727
SAO	0.679	46.029	233.397	29.455	420.618
SAO	0.658	45.131	228.764	28.952	411.159
SAO	0.701	48.426	245.752	30.833	442.756
SAO	0.695	47.602	241.506	30.363	434.155
SAO	0.693	47.79	242.471	30.477	436.777
SAO	0.713	49.026	248.841	31.173	449.933
SAO	0.716	49.213	249.807	31.283	450.523
SAO	0.726	49.887	253.288	31.666	456.102
SAO	0.721	49.55	251.545	31.475	453.364
SAO	0.871	60.112	305.985	37.501	553.905
SAO	0.669	45.281	229.537	29.039	413.996
