# Supplementary material for: Root biomass and root morphological traits of three shrub species: Implications for the soil anti-scouring resistance of the ecological slope
Source: PLoS One. 2023 Nov 16;18(11):e0288848. doi: 10.1371/journal.pone.0288848 (PMC10653482; doi:10.1371/journal.pone.0288848)
Supplement: S3 Data — (XLSX) [file pone.0288848.s004.xlsx]

## Sheet: Sheet1
group	Soil anti-scouring resistance index	Root biomass	Total root length	Total root volume	Total root surface area
AFL	1.096	43.869	212.941	17.056	288.438
AFL	1.078	42.086	209.411	16.968	281.288
AFL	1.059	41.26	205.686	16.977	275.738
AFL	1.034	40.783	200.789	15.806	263.806
AFL	1.019	39.521	197.872	16.645	257.764
AFL	1.002	38.522	194.569	15.161	251.092
AFL	1.065	41.913	207.039	15.431	277.292
AFL	1.101	43.391	213.921	17.159	290.425
AFL	1.043	41.043	202.843	15.987	267.381
AFL	1.029	39.304	199.627	15.903	261.819
AFL	1.038	40.349	201.568	16.935	265.395
AFL	1.001	38.826	194.353	15.141	255.388
AFL	1.008	39.696	195.686	16.282	253.921
AFL	1.007	39.001	195.431	15.935	253.079
AFL	1.034	40.783	200.549	16.806	263.806
AFL	1.095	41.217	216.745	17.806	289.592
AFL	1.011	39.783	196.922	15.342	254.668
AFL	0.997	38.566	193.706	15.161	249.077
AFL	0.963	37.391	187.039	14.375	235.597
AFL	0.987	38.13	191.569	16.858	245.311
AFL	0.985	39.043	191.166	14.968	245.157
AFL	0.991	38.304	192.355	13.939	246.722
AFL	1.004	38.869	194.991	15.258	251.087
LBT	1.589	55.008	281.073	37.234	525.252
LBT	1.521	52.226	268.701	35.896	502.106
LBT	1.338	45.547	233.333	30.429	441.415
LBT	1.301	44.197	226.969	29.039	428.429
LBT	1.295	43.781	225.613	29.507	426.701
LBT	1.263	41.022	218.241	28.909	415.821
LBT	1.275	43.817	221.092	29.792	419.276
LBT	1.231	41.234	212.835	28.221	405.788
LBT	1.235	41.832	213.601	28.182	406.255
LBT	1.238	42.781	215.176	28.413	407.289
LBT	1.221	41.737	211.885	27.818	401.728
LBT	1.289	43.759	223.257	29.441	424.973
LBT	1.239	41.343	214.954	28.143	407.691
LBT	1.229	41.934	212.279	28.974	407.698
LBT	1.233	42.715	212.218	28.701	405.183
LBT	1.236	41.482	213.276	28.922	406.047
LBT	1.357	46.245	237.628	32.495	447.219
LBT	1.201	40.745	207.364	27.298	395.302
LBT	1.003	33.117	169.605	21.442	329.292
LBT	1.256	42.556	217.797	28.727	413.472
LBT	1.224	41.686	211.563	27.039	402.591
LBT	1.234	41.751	213.824	28.255	406.804
LBT	1.211	40.241	209.725	28.161	399.515
LBT	1.207	40.642	208.272	27.545	399.103
SAO	1.388	50.681	258.301	32.222	465.442
SAO	1.396	51.116	259.556	32.624	468.117
SAO	1.402	51.385	261.003	34.521	471.671
SAO	1.371	50.225	255.019	31.854	459.717
SAO	1.375	50.375	255.796	35.944	466.947
SAO	1.373	50.992	255.405	31.709	460.551
SAO	1.372	50.442	256.212	31.419	460.07
SAO	1.362	50.382	253.853	31.667	456.537
SAO	1.377	50.449	251.177	31.987	461.837
SAO	1.361	49.851	255.088	31.991	466.309
SAO	1.352	49.312	251.351	31.452	453.905
SAO	1.355	49.626	251.951	31.094	454.063
SAO	1.343	50.768	249.613	31.268	449.823
SAO	1.249	45.105	231.467	30.252	416.607
SAO	1.255	50.881	233.625	29.389	418.346
SAO	1.259	46.029	234.683	29.462	426.427
SAO	1.235	45.131	229.449	28.955	411.66
SAO	1.323	48.427	245.752	30.833	442.758
SAO	1.301	50.609	241.505	30.363	436.987
SAO	1.306	47.026	242.471	30.855	436.744
SAO	1.339	49.621	245.841	31.137	448.933
SAO	1.344	49.213	249.806	31.513	450.173
SAO	1.362	49.888	253.283	30.667	456.539
SAO	1.353	49.551	251.542	31.359	456.356
SAO	1.635	60.123	305.986	37.5	553.003
SAO	1.239	45.281	229.538	29.038	413.074
