# Supplementary material for: Root biomass and root morphological traits of three shrub species: Implications for the soil anti-scouring resistance of the ecological slope
Source: PLoS One. 2023 Nov 16;18(11):e0288848. doi: 10.1371/journal.pone.0288848 (PMC10653482; doi:10.1371/journal.pone.0288848)
Supplement: S4 Data — (XLSX) [file pone.0288848.s005.xlsx]

## Sheet: Sheet1
group	Soil anti-scouring resistance index	Root biomass	Total root length	Total root volume	Total root surface area
AFL	0.901	28.022	115.118	11.946	212.077
AFL	0.912	29.996	116.851	11.523	212.231
AFL	0.873	27.793	110.708	11.828	201.052
AFL	0.875	27.931	111.023	11.453	201.317
AFL	0.892	28.207	113.007	12.511	206.792
AFL	0.956	31.759	123.055	12.477	226.075
AFL	0.887	28.318	112.772	11.205	205.911
AFL	0.829	25.818	103.779	10.069	187.208
AFL	0.853	26.621	107.811	10.575	195.395
AFL	0.862	27.435	108.756	11.057	197.591
AFL	0.879	27.945	111.087	11.704	202.851
AFL	0.855	26.038	107.031	10.952	195.573
AFL	0.845	26.508	106.425	10.073	192.333
AFL	0.779	23.663	95.236	9.803	172.528
AFL	0.823	25.862	103.834	10.193	185.871
AFL	0.863	27.207	109.017	12.072	197.723
AFL	0.832	25.969	104.937	10.605	189.599
AFL	0.903	29.008	115.433	11.676	210.036
AFL	0.819	25.828	102.449	10.407	185.657
AFL	0.861	27.069	108.795	11.076	197.658
AFL	0.856	26.082	109.031	10.966	195.799
AFL	0.877	27.828	111.338	11.079	203.245
AFL	0.851	26.103	107.189	11.891	194.413
LBT	1.002	34.197	142.253	17.489	225.128
LBT	1.031	36.236	149.413	17.314	233.016
LBT	0.953	34.538	134.107	16.086	214.489
LBT	0.927	32.767	130.005	15.571	208.313
LBT	0.911	31.677	126.173	14.142	204.513
LBT	0.897	31.433	125.195	14.143	205.187
LBT	0.875	30.226	121.801	13.429	195.961
LBT	0.86	31.107	118.896	13.715	192.399
LBT	0.897	31.724	125.195	14.143	201.187
LBT	0.876	30.681	125.728	13.571	196.199
LBT	0.821	28.709	112.744	13.317	183.135
LBT	0.837	29.638	114.576	12.771	186.935
LBT	0.869	30.817	120.239	13.685	195.536
LBT	0.836	29.957	114.649	12.742	186.698
LBT	0.888	31.111	123.852	14.228	199.049
LBT	0.827	28.957	113.306	13.143	185.561
LBT	0.834	29.434	115.795	12.143	186.223
LBT	0.863	30.409	119.355	13.857	193.111
LBT	0.877	30.352	121.731	13.917	196.437
LBT	0.893	31.29	124.317	14.376	200.211
LBT	0.871	30.501	120.713	12.741	195.561
LBT	0.889	31.149	123.769	14.429	199.366
LBT	0.801	27.992	109.204	11.571	179.762
LBT	0.753	26.272	100.708	10.371	167.615
LBT	0.841	29.491	115.619	12.886	187.219
SAO	1.095	38.612	159.545	17.593	237.28
SAO	1.092	38.481	159.09	16.542	236.622
SAO	1.093	38.529	159.242	17.983	237.158
SAO	1.087	39.289	158.333	17.457	235.474
SAO	1.066	37.44	156.515	17.101	231.921
SAO	1.053	36.92	153.181	16.883	228.07
SAO	1.035	36.201	150.455	16.407	224.122
SAO	1.034	37.161	150.03	16.983	223.903
SAO	1.021	35.642	148.333	16.475	221.947
SAO	1.025	35.802	149.939	16.406	227.929
SAO	1.036	36.241	150.606	16.593	225.342
SAO	1.018	35.523	149.878	17.288	220.394
SAO	1.003	34.921	145.061	16.033	217.105
SAO	0.957	33.081	138.364	15.256	211.017
SAO	0.988	35.324	145.333	14.492	213.815
SAO	0.962	33.281	139.939	15.338	208.114
SAO	0.993	34.525	144.909	15.661	217.912
SAO	1.037	36.285	150.576	16.61	224.772
SAO	1.039	36.362	151.061	16.644	225.101
SAO	1.043	36.521	151.667	17.711	225.192
SAO	1.063	37.325	154.971	17.05	231.263
SAO	1.031	36.047	149.851	16.508	228.245
SAO	1.024	36.769	149.879	17.389	221.719
SAO	1.029	35.969	149.455	16.474	222.386
